# Supplementary material for: Identification of Shaker Potassium Channel Family Members in Gossypium hirsutum L. and Characterization of GhKAT1aD
Source: Life (Basel). 2023 Jun 28;13(7):1461. doi: 10.3390/life13071461 (PMC10381577; doi:10.3390/life13071461)
Supplement: Supplementary file 1 [file life-13-01461-s001.zip]

Archive with 1 entries (1 files):
- life-2326573-supplementary.pdf
